# Supplementary material for: Acute high-intensity exercise alters gut microbiota composition and energy metabolism in different strains of mice
Source: Front Microbiol. 2026 Apr 22;17:1790697. doi: 10.3389/fmicb.2026.1790697 (PMC13148273; doi:10.3389/fmicb.2026.1790697)
Supplement: Supplementary file 3 [file Table_3.xlsx]

## Sheet: Suppl.Table 1
Sample Name	Raw PE(#)	Combined(#)	Qualified(#)	Nochime(#)	Base(nt)	AvgLen(nt)	Q20	Q30	GC%	Effective%
BCCr.1	114950	97047	89730	37927	15680418	413	97.01	90.77	54.32	32.99
BCCr.2	102051	86383	79454	33549	13998604	417	97.19	91.25	54.14	32.87
BCCr.3	111015	101422	96308	42901	17787190	415	97.85	93.19	54.1	38.64
BCCr.4	113333	104097	99494	46090	19091942	414	97.9	93.28	53.84	40.67
BCCr.5	105067	92440	86756	40209	16684558	415	97.52	92.17	53.55	38.27
BCCr.6	111734	101104	96316	49722	20587703	414	97.82	93.02	53.58	44.5
BCCr.7	112283	101298	96372	45666	18967417	415	97.78	92.87	53.39	40.67
BCCr.8	109819	99060	93313	42479	17630757	415	97.72	92.71	53.96	38.68
BCT0.1	100103	89959	84864	43394	18033217	416	97.77	92.9	54	43.35
BCT0.2	115881	106397	101389	56144	23318202	415	97.93	93.28	53.43	48.45
BCT0.3	110695	100972	96280	46415	19336490	417	97.88	93.04	53.82	41.93
BCT0.4	116607	104432	98107	49786	20635762	414	97.66	92.65	54.24	42.7
BCT0.5	100786	93305	89371	44761	18516635	414	97.83	92.99	54.15	44.41
BCT0.6	115765	104461	98649	51444	21338471	415	97.71	92.81	53.89	44.44
BCT0.7	118388	110426	105760	52468	21799794	415	97.91	93.44	54.24	44.32
BCT0.8	101620	93079	87722	40875	17011547	416	97.67	93.02	53.9	40.22
BCT30.1	112534	103348	97947	46810	19544323	418	97.92	93.36	53.66	41.6
BCT30.2	110201	102381	98159	51350	21264355	414	98	93.57	54.28	46.6
BCT30.3	109798	102249	98298	49292	20393159	414	97.94	93.4	53.98	44.89
BCT30.4	118676	109810	105003	54115	22540954	417	97.96	93.45	53.46	45.6
BCT30.5	101300	92804	88212	48816	20380481	417	97.87	93.27	53.79	48.19
BCT30.6	105390	97339	92881	51420	21419193	417	97.97	93.45	53.77	48.79
BCT30.7	119080	111624	106861	57700	23930710	415	97.82	93.01	53.88	48.45
BCT30.8	112830	97113	90320	45597	18858235	414	97.24	91.45	54.16	40.41
BCT60.1	108276	99881	95321	49645	20552277	414	97.93	93.37	53.84	45.85
BCT60.2	112768	98578	91926	45901	18982963	414	97.42	91.98	54.17	40.7
BCT60.3	115869	107260	102442	54746	22610858	413	97.94	93.43	54.22	47.25
BCT60.4	111219	102896	98131	57956	24004120	414	97.96	93.49	54.02	52.11
BCT60.5	113728	104005	99115	47346	19652047	415	97.84	93.13	53.94	41.63
BCT60.6	101277	92113	87567	48249	19947279	413	97.82	93.05	53.94	47.64
BCT60.7	118276	109515	105042	56708	23425899	413	97.99	93.49	54.4	47.95
BCT60.8	102580	92140	86816	51465	21310403	414	97.67	92.62	53.81	50.17
C57Cr.1	108709	99384	94146	51285	21448077	418	97.75	92.87	54.05	47.18
C57Cr.2	109934	99055	93989	53271	22414253	421	97.64	92.5	53.26	48.46
C57Cr.3	110482	101398	96179	52524	21956750	418	97.95	93.25	54.29	47.54
C57Cr.4	105344	90044	82880	39267	16349656	416	97.2	91.39	53.74	37.28
C57Cr.5	105446	95622	90776	45956	18942835	412	97.74	92.84	53.97	43.58
C57Cr.6	111665	97175	90651	44537	18462794	415	97.45	92.03	54.92	39.88
C57Cr.7	113364	103999	98740	50141	20815014	415	97.92	93.38	54.24	44.23
C57Cr.8	110288	101124	95925	51393	21342071	415	97.82	93.08	53.99	46.6
C57T0.1	107807	97636	92153	46299	19323863	417	97.83	93.08	53.79	42.95
C57T0.2	114385	103543	97882	50282	20905318	416	97.82	93.05	54.02	43.96
C57T0.3	118403	108234	102516	52298	21849440	418	97.82	92.94	53.44	44.17
C57T0.4	112963	101518	95504	47213	19611607	415	97.71	92.74	54.31	41.8
C57T0.5	106585	97162	91816	45290	18944328	418	97.85	93.13	54.78	42.49
C57T0.6	115576	106092	100897	54095	22515986	416	97.9	93.25	53.2	46.8
C57T0.7	101261	91809	87152	45047	18780523	417	97.87	93.04	53.25	44.49
C57T0.8	101322	98881	95336	53687	22423829	418	98.17	94.22	53.83	52.99
C57T30.1	111145	104374	99439	53360	22244100	417	98.13	94.07	54.27	48.01
C57T30.2	114905	106892	101627	55294	22924437	415	98.1	94.06	54.43	48.12
C57T30.3	107560	102036	97488	52017	21710899	417	98.1	94.05	54.27	48.36
C57T30.4	107999	101995	97706	49878	20889981	419	98.12	94.08	53.55	46.18
C57T30.5	114508	108624	104363	55305	23056335	417	98.19	94.27	54.73	48.3
C57T30.6	102602	96169	91469	48393	20174875	417	98.09	93.97	54.06	47.17
C57T30.7	118570	112104	107902	60124	25153746	418	98.13	94.05	53.71	50.71
C57T30.8	113949	107112	102464	55645	23233644	418	98.07	93.93	53.53	48.83
C57T60.1	102848	96158	91626	51244	21317224	416	98.06	93.93	54.33	49.82
C57T60.2	104124	98284	93654	52967	22129997	418	98.12	94.09	54.42	50.87
C57T60.3	106196	100693	96431	52903	22148729	419	98.21	94.22	54.72	49.82
C57T60.4	106209	98364	93904	54895	22947528	418	98.09	94	53.86	51.69
C57T60.5	106937	94769	88121	35026	14560235	416	97.5	92.67	54.42	32.75
C57T60.6	104057	93305	87479	32175	13467661	419	97.57	92.65	54.98	30.92
C57T60.7	109739	96661	89889	33704	14071030	417	97.53	92.6	54.89	30.71
C57T60.8	109075	100922	95942	41220	17192576	417	97.96	93.71	55.18	37.79
